# Supplementary material for: Antimicrobial Resistance Pattern, Clustering Mechanisms and Correlation Matrix of Drug-Resistant Escherichia coli in Black Bengal Goats in West Bengal, India
Source: Antibiotics (Basel). 2022 Oct 1;11(10):1344. doi: 10.3390/antibiotics11101344 (PMC9598321; doi:10.3390/antibiotics11101344)
Supplement: Supplementary file 1 [file antibiotics-11-01344-s001.zip]

Archive with 1 entries (1 files):
- antibiotics-1940131-supplementary.pdf
